# Supplementary material for: Protocol to study secretome interactions using extracellular proximity labeling
Source: STAR Protoc. 2024 Dec 12;5(4):103509. doi: 10.1016/j.xpro.2024.103509 (PMC11699400; doi:10.1016/j.xpro.2024.103509)
Supplement: Data S1. Tables S1 and S2 [file mmc1.xlsx]

## Sheet: 1
Rich et. al. Protocol to study secretome interactions using extracellular proximity labeling (2024)
Unlabeled Experiment Template
Protein	PSMs - # 1	Abundance - # 1	PSMs - # 2	Abundance - # 2	PSMs - # 3	Abundance - # 3	PSMs - # 4	Abundance - # 4	# 3 PSM weight	# 3 AFC	# 3 Log10 delta Abundance	# 3 *AS	# 3 AS	# 3 ICs	# 3 ACs	# 3 FPCs	# 4 PSM weight	# 4 AFC	# 4 Log10 delta Abundance	# 4 *AS	# 4 AS	# 4 ICs	# 4 ACs	# 4 FPCs
Known Interactor 1					4	582448	121	6.53408e+07	4.1	582449	5.76526	3.35797e+06	1	4.1	2	4.1	121.1	6.53408e+07	7.81518	5.1065e+08	1	121.1	2	121.1
Known Interactor 2	5	859086			236	1162142449	413	1661686393	32.895	1352.76	9.06494	12262.7	1	32.895	2	32.895	57.5558	1934.25	9.22032	17834.4	1	57.5558	2	57.5558
Novel Interactor 1					6	1.55302e+06	19	4.54632e+06	6.1	1.55302e+06	6.19118	9.61502e+06	1	6.1	2	6.1	19.1	4.54633e+06	6.65766	3.02679e+07	1	19.1	2	19.1
Background Protein 1	277	1.47935e+07	76	1.245e+07	52	9.4094e+06	28	9.26376e+06	0.106755	0.63605	0	0	0	0	0	0	0.0575781	0.626205	0	0	0	0	0	0
Background Protein 2	47	538697			11	471447			0.157021	0.875161	0	0	0	0	0	0	0.0014146	1.85633e-06	0	0	0	0	0	0
	Key				Calculations
	# 1	No Biotin Ligase Control			PSMW	PSMs for the sample are divided by the control PSM (cPSM) value. If using two controls, divide by the maximum of the two values (cPSMmax). A slight weight advantage is applied to cPSMs through raising its value to the power of 1.1.
	# 2	Biotin Ligase Control
	# 3	Target-Biotin Ligase
	# 4	Biotin Ligase-Target
	PSMW	Peptide spectrum match weight
	AFC	Abundance fold change
	*AS	Initial abundance score
	AS	Abundance score			AS	Produces a binary output describing whether the difference in abundance (A) passes a set threshold, where cAmax represents the maximum control absorbance and AFC represents abundance fold change.
	IC	Initial candidates
	AC	Additional candidates
	FPC	Final protein candidates
					IC	Initial candidates are selected through multiplication of the PSMW and AS.
					AC	Candidates with a low PSMW but a large change in abundance are included as additional candidates.
					FPC	Final candidate proximal interactors were selected based on meeting one of two criteria:
					**	Retention of the IC or AC score represents an order of significance for the FPCs.

## Sheet: 2
Rich et. al. Protocol to study secretome interactions using extracellular proximity labeling (2024)
TMT Labeled Experiment Template
Protein	# 1 Abundance	# 2 Abundance	# 3 Abundance	# 1 Normalized Abundance (normalization factor 4.02)	# 2 Normalized Abundance (normalization factor 1)	# 3 Normalized Abundance (normalization factor 1.24)	# 2 Fold Change	# 3 Fold Change
Novel Interactor 1	0	23.3	24	0	23.3	29.6	24.3	30.6
Known Interactor 1	1065.6	23430.3	19138.4	4279.6	23430.3	23638.8	5.47384	5.52254
Known Interactor 2	626.5	8004.4	1275.3	2516.1	8004.4	1575.2	3.18041	0.626197
Background Protein 1	665.8	2905.2	2253.5	2674	2905.2	2783.4	1.08643	1.0409
Background Protein 2	8768.4	13799.8	10288.2	35215.4	13799.8	12707.5	0.391886	0.360869
	Key
	# 1	Biotin Ligase Control			Normalized abundance
	# 2	Target-Biotin Ligase
	# 3	Biotin Ligase-Target
					Where normalized abundance (A’) for sample (𝑖) and protein (j) is calculated by multiplying abundance (A) by a normalization factor, determined by division of the sample with the maximum total abundance (AMax) by the total abundance of the parent sample (A𝑖).
											sEMAX/
